# Supplementary material for: Increasing global risk of khapra beetle invasion forecasted under projected environmental conditions
Source: Sci Rep. 2025 Jul 18;15:26064. doi: 10.1038/s41598-025-11690-8 (PMC12274515; doi:10.1038/s41598-025-11690-8)
Supplement: Supplementary file 1 — Supplementary Material 1 [file 41598_2025_11690_MOESM1_ESM.xlsx]

## Sheet: Localities
Species	Longitude	Latitude	Retrieved from
Trogoderma granarium	20.6081	41.0655	Paparisto et al. 2012
Trogoderma granarium	19.821	41.3291	Paparisto et al. 2012
Trogoderma granarium	20.0075	39.8749	Paparisto et al. 2012
Trogoderma granarium	5.41111	36.1903	Bounechada et al. 2011
Trogoderma granarium	-0.805635	34.4957	Bounechada et al. 2011
Trogoderma granarium	5.68774	36.153	Bounechada et al. 2011
Trogoderma granarium	150.727	-33.7225	GBIF
Trogoderma granarium	144.721	-36.9542	GBIF
Trogoderma granarium	151.267	-33.8833	GBIF
Trogoderma granarium	149.133	-35.3	GBIF
Trogoderma granarium	151.267	-33.8833	GBIF
Trogoderma granarium	115.863	-31.9539	Day and White 2016
Trogoderma granarium	116.008	-29.2081	Day and White 2016
Trogoderma granarium	115.763	-29.5336	Day and White 2016
Trogoderma granarium	115.886	-29.6935	Day and White 2016
Trogoderma granarium	116.024	-29.8833	Day and White 2016
Trogoderma granarium	116.662	-30.3927	Day and White 2016
Trogoderma granarium	116.663	-30.2695	Day and White 2016
Trogoderma granarium	116.718	-30.8985	Day and White 2016
Trogoderma granarium	116.838	-31.2957	Day and White 2016
Trogoderma granarium	117.712	-31.6364	Day and White 2016
Trogoderma granarium	116.524	-31.7185	Day and White 2016
Trogoderma granarium	116.662	-31.6512	Day and White 2016
Trogoderma granarium	115.861	-31.9478	Day and White 2016
Trogoderma granarium	117.499	-32.7858	Day and White 2016
Trogoderma granarium	116.885	-33.0268	Day and White 2016
Trogoderma granarium	16.53	48.16	GBIF
Trogoderma granarium	4.35	50.85	GBIF
Trogoderma granarium	-1.43782	11.9066	Waongo et al. 2015
Trogoderma granarium	-1.66667	12.5	Cabi
Trogoderma granarium	33.2901	35.0527	Eppo 2023
Trogoderma granarium	12.495	55.6987	GBIF
Trogoderma granarium	12.495	55.6987	GBIF
Trogoderma granarium	31.4895	22.0405	GBIF
Trogoderma granarium	30.5584	25.4391	Mahbob and Mahmoud 2013
Trogoderma granarium	-0.176781	51.5542	nbnatlas.org
Trogoderma granarium	28.4077	66.8206	GBIF
Trogoderma granarium	13.2992	52.4583	GBIF
Trogoderma granarium	13.3	52.46	GBIF
Trogoderma granarium	72.8777	19.076	GBIF
Trogoderma granarium	74.6399	26.4499	Yadav et al. 2020
Trogoderma granarium	76.92	28.68	Yadav et al. 2020
Trogoderma granarium	77.7757	28.7309	Yadav et al. 2020
Trogoderma granarium	88.3666	22.5667	Yadav et al. 2020
Trogoderma granarium	77.2167	28.61	Yadav et al. 2020
Trogoderma granarium	79.75	15.8333	Cabi
Trogoderma granarium	93.0023	26.2112	Cabi
Trogoderma granarium	76.3333	29.25	Cabi
Trogoderma granarium	77.25	31.9167	Cabi
Trogoderma granarium	73.8333	26.5833	Cabi
Trogoderma granarium	80.75	27.25	Cabi
Trogoderma granarium	88.0011	24.124	Cabi
Trogoderma granarium	110.413	-6.97517	Ashari et al 2021
Trogoderma granarium	53.3954	35.5771	Forghani and Marouf 2015
Trogoderma granarium	50.1807	36.5351	Forghani and Marouf 2015
Trogoderma granarium	51.1438	35.5375	Borzoui et al. 2015
Trogoderma granarium	45.0627	32.9106	Al-Saffar and Augul 2022
Trogoderma granarium	44.3654	33.3163	Al-Saffar and Augul 2022
Trogoderma granarium	34.83	32.002	GBIF
Trogoderma granarium	35.5741	33.2421	Calderon and Donahaye 1964
Trogoderma granarium	9.09873	40.092	Seebens et al. (2017)
Trogoderma granarium	135.662	34.7163	Sonda 1967
Trogoderma granarium	139.692	36.2415	Sonda 1967
Trogoderma granarium	139.761	35.7235	Sonda 1967
Trogoderma granarium	134.871	35.0572	Sonda 1967
Trogoderma granarium	130.673	33.532	Sonda 1967
Trogoderma granarium	37	-0.6333	GBIF
Trogoderma granarium	38.0632	-0.9337	GBIF
Trogoderma granarium	38.3522	-1.9842	GBIF
Trogoderma granarium	35.8611	33.9885	Eppo 2023
Trogoderma granarium	35.8333	33.8333	Cabi
Trogoderma granarium	6.10675	49.7685	Athanassiou et al 2019
Trogoderma granarium	15.0933	32.3591	Mohamed and Shaurub 2010
Trogoderma granarium	9.50521	47.2249	GBIF
Trogoderma granarium	48.3385	-17.8123	Rafarasoa et al. 2015
Trogoderma granarium	101.396	3.48605	Eppo 2023
Trogoderma granarium	-7.98621	12.6193	Eppo 2023
Trogoderma granarium	84.2571	27.9569	Dhoj 2001
Trogoderma granarium	5.81	52.96	GBIF
Trogoderma granarium	4.6379	52.3875	GBIF
Trogoderma granarium	4.47925	51.9135	GBIF
Trogoderma granarium	7.09998	13.4833	Baoua et al. 2015
Trogoderma granarium	13.1487	11.8318	Chimoya and Abdullahi 2011
Trogoderma granarium	73.0167	31.3833	GBIF
Trogoderma granarium	73.3985	33.9034	Ahmedani et al. 2007
Trogoderma granarium	73.1319	31.4593	Myers et al 2021
Trogoderma granarium	73.0658	33.5667	Ahmedani et al. 2011
Trogoderma granarium	18.9231	50.3472	GBIF
Trogoderma granarium	51.491	25.3744	Háva and Pierre 2008
Trogoderma granarium	55.5324	-21.1332	GBIF
Trogoderma granarium	39.2495	21.4762	Asiry and Zaitoun 2020
Trogoderma granarium	30.375	-29.625	GBIF
Trogoderma granarium	-0.52	38.77	GBIF
Trogoderma granarium	39.3417	-6.15557	Cabi
Trogoderma granarium	16.5327	59.6167	GBIF
Trogoderma granarium	12.9793	55.5968	GBIF
Trogoderma granarium	17.6649	59.8678	GBIF
Trogoderma granarium	13.4389	58.3864	GBIF
Trogoderma granarium	18.0318	59.3768	GBIF
Trogoderma granarium	15.2134	59.2753	GBIF
Trogoderma granarium	15.2134	59.2753	GBIF
Trogoderma granarium	8.5444	47.382	GBIF
Trogoderma granarium	8.53098	47.3732	GBIF
Trogoderma granarium	8.46652	47.4637	GBIF
Trogoderma granarium	39.3346	-6.16618	Cabi 2020
Trogoderma granarium	27.1485	38.4212	Tezcan et al. 2004
Trogoderma granarium	10.6771	34.8244	Mansour 2016
Trogoderma granarium	40.2103	37.925	Mutlu et al. 2019
Trogoderma granarium	37.3773	37.0656	Bulak et al. 2013
Trogoderma granarium	-0.176781	51.5542	GBIF
Trogoderma granarium	-0.633333	51.5167	GBIF
Trogoderma granarium	-0.166667	51.4833	GBIF
Trogoderma granarium	-0.166667	51.4833	GBIF
Trogoderma granarium	-110.876	32.1787	GBIF
Trogoderma granarium	-117.405	33.9408	GBIF
Trogoderma granarium	-120.112	37.023	GBIF
Trogoderma granarium	-115.569	32.8476	GBIF
Trogoderma granarium	-117.405	33.9408	GBIF
Trogoderma granarium	-115.569	32.8476	GBIF
Trogoderma granarium	-115.895	33.7253	GBIF
Trogoderma granarium	-119.626	37.2662	GBIF
Trogoderma granarium	-119.779	36.7703	Lindgren et al 1954
Trogoderma granarium	-118.61	35.4207	Lindgren et al 1954
Trogoderma granarium	-118.83	36.2831	Lindgren et al 1954
Trogoderma granarium	-118.255	34.3101	Lindgren et al 1954
Trogoderma granarium	-120.188	36.6084	UFL
Trogoderma granarium	-74.1815	40.7165	UFL
Trogoderma granarium	-76.6446	39.0069	Athanassiou et al 2019
Trogoderma granarium	71.7999	40.4081	https://east-fruit.com/en/news/russia-lifts-temporary-restrictions-on-the-imports-of-plant-products-from-the-fergana-region-of-uzbekistan-except-for-tomatoes-and-peppers/
Trogoderma granarium	28.5	-14.3333	Cabi
